# Supplementary material for: The temporal dynamics of the tracheal microbiome in tracheostomised patients with and without lower respiratory infections
Source: PLoS One. 2017 Aug 10;12(8):e0182520. doi: 10.1371/journal.pone.0182520 (PMC5552036; doi:10.1371/journal.pone.0182520)
Supplement: S1 Table — (XLSX) [file pone.0182520.s001.xlsx]

## Sheet: Metadata_all_v5.txt
Sample	Patient	Quarter	Sample Type	Age (years)	Gender	Feeding Route	Ventilator Use	Oxygen Requirement	Tracheostomy Change Frequency	Prophylactic Antibiotics	Daily Inhaled Steroids	LRI During Study
0047-1A	P47	1	H_Q1	2	male	G-tube	continuous	no	less	no	no	yes
0047-2A	P47	2	H_Q2	2	male	G-tube	continuous	no	less	no	no	yes
0112-2A	P112	2	H_Q2	5	male	G-tube	night_nap	no	less	no	no	yes
0112-4A	P112	4	H_Q4	5	male	G-tube	night_nap	no	less	no	no	yes
0287-1A	P287	1	H_Q1	23	male	oral_G-tube	night_nap	yes	less	no	yes	yes
0287-2A	P287	2	H_Q2	23	male	oral_G-tube	night_nap	yes	less	no	yes	yes
0287-3A	P287	3	H_Q3	23	male	oral_G-tube	night_nap	yes	less	no	yes	yes
0287-4A	P287	4	H_Q4	23	male	oral_G-tube	night_nap	yes	less	no	yes	yes
0390-1A	P390	1	H_Q1	29	male	G-tube	continuous	no	less	no	no	no
0390-2A	P390	2	H_Q2	29	male	G-tube	continuous	no	less	no	no	no
0390-3A	P390	3	H_Q3	29	male	G-tube	continuous	no	less	no	no	no
0390-4A	P390	4	H_Q4	29	male	G-tube	continuous	no	less	no	no	no
0514-1A	P514	1	H_Q1	12	male	G-tube	continuous	yes	less	no	no	yes
0514-2A	P514	2	H_Q2	12	male	G-tube	continuous	yes	less	no	no	yes
0514-3A	P514	3	H_Q3	12	male	G-tube	continuous	yes	less	no	no	yes
0514-4A	P514	4	H_Q4	12	male	G-tube	continuous	yes	less	no	no	yes
0537-1A	P537	1	H_Q1	5	female	G-tube	continuous	no	less	no	yes	no
0537-2A	P537	2	H_Q2	5	female	G-tube	continuous	no	less	no	yes	no
0537-3A	P537	3	H_Q3	5	female	G-tube	continuous	no	less	no	yes	no
0537-4A	P537	4	H_Q4	5	female	G-tube	continuous	no	less	no	yes	no
0590-1A	P590	1	H_Q1	22	male	oral_G-tube	night_nap	yes	less	no	yes	yes
0590-2A	P590	2	H_Q2	22	male	oral_G-tube	night_nap	yes	less	no	yes	yes
0590-3A	P590	3	H_Q3	22	male	oral_G-tube	night_nap	yes	less	no	yes	yes
0590-4A	P590	4	H_Q4	22	male	oral_G-tube	night_nap	yes	less	no	yes	yes
0652-1A	P652	1	H_Q1	34	male	oral_G-tube	continuous	yes	less	no	yes	yes
0652-2A	P652	2	H_Q2	34	male	oral_G-tube	continuous	yes	less	no	yes	yes
0652-3A	P652	3	H_Q3	34	male	oral_G-tube	continuous	yes	less	no	yes	yes
0652-4A	P652	4	H_Q4	34	male	oral_G-tube	continuous	yes	less	no	yes	yes
1127-1A	P1127	1	H_Q1	8	male	GJ-tube	continuous	no	more	no	no	no
1127-2A	P1127	2	H_Q2	8	male	GJ-tube	continuous	no	more	no	no	no
1127-3A	P1127	3	H_Q3	8	male	GJ-tube	continuous	no	more	no	no	no
1127-4A	P1127	4	H_Q4	8	male	GJ-tube	continuous	no	more	no	no	no
1256-1A	P1256	1	H_Q1	9	male	G-tube	continuous	no	more	no	yes	no
1256-3A	P1256	3	H_Q3	9	male	G-tube	continuous	no	more	no	yes	no
1256-4A	P1256	4	H_Q4	9	male	G-tube	continuous	no	more	no	yes	no
1296-1A	P1296	1	H_Q1	32	male	oral_G-tube	continuous	no	less	no	no	yes
1296-2A	P1296	2	H_Q2	32	male	oral_G-tube	continuous	no	less	no	no	yes
1296-3A	P1296	3	H_Q3	32	male	oral_G-tube	continuous	no	less	no	no	yes
1296-4A	P1296	4	H_Q4	32	male	oral_G-tube	continuous	no	less	no	no	yes
1382-2A	P1382	2	H_Q2	30	male	G-tube	continuous	no	less	no	no	no
1382-3A	P1382	3	H_Q3	30	male	G-tube	continuous	no	less	no	no	no
1382-4A	P1382	4	H_Q4	30	male	G-tube	continuous	no	less	no	no	no
1445-2A	P1445	2	H_Q2	2	female	oral	night_nap	no	more	no	no	no
1445-3A	P1445	3	H_Q3	2	female	oral	night_nap	no	more	no	no	no
1605-1A	P1605	1	H_Q1	7	male	G-tube	continuous	yes	less	no	no	no
1605-2A	P1605	2	H_Q2	7	male	G-tube	continuous	yes	less	no	no	no
1605-3A	P1605	3	H_Q3	7	male	G-tube	continuous	yes	less	no	no	no
1605-4A	P1605	4	H_Q4	7	male	G-tube	continuous	yes	less	no	no	no
1806-1A	P1806	1	H_Q1	20	male	G-tube	continuous	yes	more	yes	yes	no
1806-2A	P1806	2	H_Q2	20	male	G-tube	continuous	yes	more	yes	yes	no
1806-3A	P1806	3	H_Q3	20	male	G-tube	continuous	yes	more	yes	yes	no
1806-4A	P1806	4	H_Q4	20	male	G-tube	continuous	yes	more	yes	yes	no
1868-1A	P1868	1	H_Q1	29	male	oral_G-tube	night_nap	yes	less	no	yes	yes
1868-2A	P1868	2	H_Q2	29	male	oral_G-tube	night_nap	yes	less	no	yes	yes
1868-3A	P1868	3	H_Q3	29	male	oral_G-tube	night_nap	yes	less	no	yes	yes
1868-4A	P1868	4	H_Q4	29	male	oral_G-tube	night_nap	yes	less	no	yes	yes
1904-2A	P1904	2	H_Q2	10	female	G-tube	continuous	no	less	no	yes	no
1904-3A	P1904	3	H_Q3	10	female	G-tube	continuous	no	less	no	yes	no
1904-4A	P1904	4	H_Q4	10	female	G-tube	continuous	no	less	no	yes	no
1914-2A	P1914	2	H_Q2	16	male	G-tube	night_nap	no	less	yes	no	no
1914-3A	P1914	3	H_Q3	16	male	G-tube	night_nap	no	less	yes	no	no
1914-4A	P1914	4	H_Q4	16	male	G-tube	night_nap	no	less	yes	no	no
1941-2A	P1941	2	H_Q2	11	male	G-tube	continuous	no	less	no	yes	yes
1941-3A	P1941	3	H_Q3	11	male	G-tube	continuous	no	less	no	yes	yes
1941-4A	P1941	4	H_Q4	11	male	G-tube	continuous	no	less	no	yes	yes
2052-2A	P2052	2	H_Q2	30	female	oral_G-tube	night_nap	no	less	no	yes	yes
2052-3A	P2052	3	H_Q3	30	female	oral_G-tube	night_nap	no	less	no	yes	yes
2052-4A	P2052	4	H_Q4	30	female	oral_G-tube	night_nap	no	less	no	yes	yes
2067-2A	P2067	2	H_Q2	29	male	oral_G-tube	night_nap	yes	less	yes	yes	yes
2067-3A	P2067	3	H_Q3	29	male	oral_G-tube	night_nap	yes	less	yes	yes	yes
2067-4A	P2067	4	H_Q4	29	male	oral_G-tube	night_nap	yes	less	yes	yes	yes
2160-1A	P2160	1	H_Q1	24	male	oral_G-tube	continuous	no	less	yes	no	no
2160-2A	P2160	2	H_Q2	24	male	oral_G-tube	continuous	no	less	yes	no	no
2160-4A	P2160	4	H_Q4	24	male	oral_G-tube	continuous	no	less	yes	no	no
2232-1A	P2232	1	H_Q1	14	male	oral_G-tube	night_nap	no	more	no	yes	yes
2232-2A	P2232	2	H_Q2	14	male	oral_G-tube	night_nap	no	more	no	yes	yes
2232-3A	P2232	3	H_Q3	14	male	oral_G-tube	night_nap	no	more	no	yes	yes
2232-4A	P2232	4	H_Q4	14	male	oral_G-tube	night_nap	no	more	no	yes	yes
2756-1A	P2756	1	H_Q1	13	male	G-tube	continuous	no	more	no	yes	no
2756-2A	P2756	2	H_Q2	13	male	G-tube	continuous	no	more	no	yes	no
2756-3A	P2756	3	H_Q3	13	male	G-tube	continuous	no	more	no	yes	no
2756-4A	P2756	4	H_Q4	13	male	G-tube	continuous	no	more	no	yes	no
3224-1A	P3224	1	H_Q1	7	female	GJ-tube	night_nap	no	less	no	yes	yes
3224-2A	P3224	2	H_Q2	7	female	GJ-tube	night_nap	no	less	no	yes	yes
3224-3A	P3224	3	H_Q3	7	female	GJ-tube	night_nap	no	less	no	yes	yes
3524-1A	P3524	1	H_Q1	21	male	G-tube	continuous	no	more	no	no	no
3524-2A	P3524	2	H_Q2	21	male	G-tube	continuous	no	more	no	no	no
3524-3A	P3524	3	H_Q3	21	male	G-tube	continuous	no	more	no	no	no
3524-4A	P3524	4	H_Q4	21	male	G-tube	continuous	no	more	no	no	no
3541-1A	P3541	1	H_Q1	1	male	GJ-tube	night_nap	no	more	yes	no	no
3541-3A	P3541	3	H_Q3	1	male	GJ-tube	night_nap	no	more	yes	no	no
3541-4A	P3541	4	H_Q4	1	male	GJ-tube	night_nap	no	more	yes	no	no
3551-2A	P3551	2	H_Q2	1	male	G-tube	night_nap	no	less	no	no	yes
3551-3A	P3551	3	H_Q3	1	male	G-tube	night_nap	no	less	no	no	yes
3551-4A	P3551	4	H_Q4	1	male	G-tube	night_nap	no	less	no	no	yes
3567-2A	P3567	2	H_Q2	1	male	oral	no	no	less	no	no	no
3567-3A	P3567	3	H_Q3	1	male	oral	no	no	less	no	no	no
3663-1A	P3663	1	H_Q1	7	female	oral	night_nap	no	more	no	yes	yes
3663-2A	P3663	2	H_Q2	7	female	oral	night_nap	no	more	no	yes	yes
3678-1A	P3678	1	H_Q1	13	female	oral	night_nap	no	more	no	yes	yes
3678-2A	P3678	2	H_Q2	13	female	oral	night_nap	no	more	no	yes	yes
3755-1A	P3755	1	H_Q1	2	male	oral_G-tube	night_nap	no	more	no	no	no
3755-2A	P3755	2	H_Q2	2	male	oral_G-tube	night_nap	no	more	no	no	no
3755-3A	P3755	3	H_Q3	2	male	oral_G-tube	night_nap	no	more	no	no	no
3755-4A	P3755	4	H_Q4	2	male	oral_G-tube	night_nap	no	more	no	no	no
3771-2A	P3771	2	H_Q2	20	female	GJ-tube	no	no	less	no	no	no
3771-3A	P3771	3	H_Q3	20	female	GJ-tube	no	no	less	no	no	no
3771-4A	P3771	4	H_Q4	20	female	GJ-tube	no	no	less	no	no	no
3888-1A	P3888	1	H_Q1	15	male	G-tube	night_nap	no	more	no	yes	yes
3888-2A	P3888	2	H_Q2	15	male	G-tube	night_nap	no	more	no	yes	yes
3888-3A	P3888	3	H_Q3	15	male	G-tube	night_nap	no	more	no	yes	yes
3888-4A	P3888	4	H_Q4	15	male	G-tube	night_nap	no	more	no	yes	yes
3902-2A	P3902	2	H_Q2	6	male	GJ-tube	continuous	no	more	no	yes	no
3902-3A	P3902	3	H_Q3	6	male	GJ-tube	continuous	no	more	no	yes	no
3902-4A	P3902	4	H_Q4	6	male	GJ-tube	continuous	no	more	no	yes	no
3957-2A	P3957	2	H_Q2	2	female	GJ-tube	no	yes	more	no	no	yes
3957-3A	P3957	3	H_Q3	2	female	GJ-tube	no	yes	more	no	no	yes
4001-2A	P4001	2	H_Q2	2	female	oral_G-tube	no	no	less	yes	no	yes
4001-3A	P4001	3	H_Q3	2	female	oral_G-tube	no	no	less	yes	no	yes
4001-4A	P4001	4	H_Q4	2	female	oral_G-tube	no	no	less	yes	no	yes
4120-2A	P4120	2	H_Q2	0	male	G-tube	continuous	yes	more	no	no	yes
4120-4A	P4120	4	H_Q4	0	male	G-tube	continuous	yes	more	no	no	yes
4134-2A	P4134	2	H_Q2	0	male	G-tube	continuous	no	less	no	no	no
4134-4A	P4134	4	H_Q4	0	male	G-tube	continuous	no	less	no	no	no
4180-2A	P4180	2	H_Q2	0	female	G-tube	continuous	yes	less	yes	no	no
4180-3A	P4180	3	H_Q3	0	female	G-tube	continuous	yes	less	yes	no	no
4180-4A	P4180	4	H_Q4	0	female	G-tube	continuous	yes	less	yes	no	no
